# Supplementary material for: Caloric restriction leads to druggable LSD1-dependent cancer stem cells expansion
Source: Nat Commun. 2024 Jan 27;15:828. doi: 10.1038/s41467-023-44348-y (PMC10821871; doi:10.1038/s41467-023-44348-y)
Supplement: Supplementary file 4 — Supplementary Data1 [file 41467_2023_44348_MOESM4_ESM.xlsx]

## Sheet: mutations
Variant allele frequency of DNA mutations identified by WES in each biological replica for CR and SD conditions
sample	chr	start	end	ref	alt	genomic_context	type_of_variant	refGene_variant_details	ref_cov	alt_cov	VAF	refGene_variant_details
CR-1	1	26683405	26683405	T	G	TTCxCCA	missense	4931408C20Rik:NM_001033764:exon2:c.A2693C:p.E898A	106	19	0.15	4931408C20Rik
CR-1	1	156681542	156681542	G	C	AGAxCAC	missense	Fam20b:NM_145413:exon8:c.C1099G:p.L367V	63	21	0.25	Fam20b
CR-1	6	23969242	23969242	A	C	GTGxATA	missense	Tas2r118:NM_207022:exon1:c.T819G:p.I273M	92	12	0.12	Tas2r118
CR-1	11	83501116	83501116	C	A	AGAxTAA	missense	Taf15:NM_027427:exon11:c.C779A:p.T260N	16	5	0.24	Taf15
CR-1	16	18925806	18925806	C	G	AAGxTCA	missense	Hira:NM_010435:exon12:c.C1272G:p.S424R	72	16	0.18	Hira
CR-1	17	74241993	74241993	C	T	TTCxTGT	missense	Memo1:NM_133771:exon5:c.G349A:p.G117R	42	8	0.16	Memo1
CR-2	1	85620099	85620099	A	G	CATxTGT	missense	Sp140:NM_001013817:exon6:c.A546G:p.I182M	183	42	0.19	Sp140
CR-2	1	175688086	175688086	G	A	TGCxAAG	missense	Chml:NM_021350:exon1:c.C268T:p.R90C	153	26	0.15	Chml
CR-2	5	96552804	96552804	G	A	TACxAGG	missense	Fras1:NM_175473:exon7:c.G682A:p.E228K	68	10	0.13	Fras1
CR-2	14	44501197	44501197	A	G	AACxTCA	missense	BC061237:NM_198677:exon2:c.A52G:p.I18V	149	30	0.17	BC061237
CR-3	1	85620099	85620099	A	G	CATxTGT	missense	Sp140:NM_001013817:exon6:c.A546G:p.I182M	164	33	0.17	Sp140
CR-3	14	44501197	44501197	A	G	AACxTCA	missense	BC061237:NM_198677:exon2:c.A52G:p.I18V	135	18	0.12	BC061237
SD-1	5	96552804	96552804	G	A	TACxAGG	missense	Fras1:NM_175473:exon7:c.G682A:p.E228K	46	7	0.132075	Fras1
SD-2	1	24244394	24244394	G	T	CAGxAAG	missense	Col9a1:NM_001290691:exon31:c.G1817T:p.G606V,Col9a1:NM_007740:exon37:c.G2540T:p.G847V	77	10	0.114943	Col9a1
SD-2	1	85620099	85620099	A	G	CATxTGT	missense	Sp140:NM_001013817:exon6:c.A546G:p.I182M	162	34	0.173469	Sp140
SD-2	14	44501197	44501197	A	G	AACxTCA	missense	BC061237:NM_198677:exon2:c.A52G:p.I18V	138	22	0.1375	BC061237
SD-2	19	56344029	56344029	T	C	AGGxCGC	missense	Nrap:NM_001286552:exon27:c.A2926G:p.T976A,Nrap:NM_198059:exon28:c.A3169G:p.T1057A,Nrap:NM_008733:exon29:c.A3274G:p.T1092A	65	15	0.1875	Nrap
SD-3	1	85620099	85620099	A	G	CATxTGT	missense	Sp140:NM_001013817:exon6:c.A546G:p.I182M	127	25	0.164474	Sp140
SD-3	5	96552804	96552804	G	A	TACxAGG	missense	Fras1:NM_175473:exon7:c.G682A:p.E228K	43	8	0.156863	Fras1
SD-3	14	44501197	44501197	A	G	AACxTCA	missense	BC061237:NM_198677:exon2:c.A52G:p.I18V	130	15	0.103448	BC061237
SD-3	18	37145053	37145053	C	T	CTCxAGA	missense	Pcdhac2:NM_001003672:exon1:c.C1085T:p.P362L	206	30	0.127119	Pcdhac2
sample : sample name sequenced by WES and analyzed by MuTect
chr : chromosome of the SNV
start : start genomic position of the variant
end : end genomic position of the variant
ref : reference allele
alt : alternative allele
genomic_context : sequence context where the SNV occurs
type_of_variant :functional consequence of the substitution
refGene_variant_details : gene name, transcript identifier and sequence change in the corresponding transcript
ref_cov : read depth supporting the reference allele
alt_cov : read depth supporting the alternative allele
VAF : Variant Allele Frequency

## Sheet: VEP
Table showing Result of Variant effect prediction analysis
#Uploaded_variation	Location	Allele	Gene	Feature	Feature_type	Consequence	cDNA_position	CDS_position	Protein_position	Amino_acids	Codons	Existing_variation	Extra
14	1:24283475-24283475	T	ENSMUSG00000026147	ENSMUST00000054588.15	Transcript	missense_variant	2785	2540	847	G/V	gGa/gTa	-	IMPACT=MODERATE	SYMBOL=Col9a1	BIOTYPE=protein_coding	EXON=37/38	STRAND=1	SYMBOL_SOURCE=MGI	TSL=1	APPRIS=P1	SIFT=tolerated(0.42)
14	1:24283475-24283475	T	ENSMUSG00000026147	ENSMUST00000088349.3	Transcript	missense_variant	2010	1817	606	G/V	gGa/gTa	-	IMPACT=MODERATE	SYMBOL=Col9a1	BIOTYPE=protein_coding	EXON=31/32	STRAND=1	SYMBOL_SOURCE=MGI	TSL=1	SIFT=tolerated(0.39)
1	1:26722486-26722486	G	ENSMUSG00000073722	ENSMUST00000097801.4	Transcript	missense_variant	2727	2693	898	E/A	gAg/gCg	-	IMPACT=MODERATE	SYMBOL=4931408C20Rik	BIOTYPE=protein_coding	EXON=2/2	STRAND=-1	SYMBOL_SOURCE=MGI	TSL=1	APPRIS=P1	SIFT=tolerated(0.35)
11	1:85547820-85547820	G	ENSMUSG00000070031	ENSMUST00000080204.11	Transcript	missense_variant	1003	546	182	I/M	atA/atG	rs244762664	IMPACT=MODERATE	SYMBOL=Sp140	BIOTYPE=protein_coding	EXON=6/17	STRAND=1	SYMBOL_SOURCE=MGI	TSL=1	APPRIS=P1	SIFT=tolerated(1)
11	1:85547820-85547820	G	ENSMUSG00000070031	ENSMUST00000162925.2	Transcript	missense_variant	257	258	86	I/M	atA/atG	rs244762664	IMPACT=MODERATE	SYMBOL=Sp140	BIOTYPE=protein_coding	EXON=4/8	STRAND=1	FLAGS=cds_start_NF	SYMBOL_SOURCE=MGI	TSL=5	SIFT=tolerated(1)
15	1:85547820-85547820	G	ENSMUSG00000070031	ENSMUST00000080204.11	Transcript	missense_variant	1003	546	182	I/M	atA/atG	rs244762664	IMPACT=MODERATE	SYMBOL=Sp140	BIOTYPE=protein_coding	EXON=6/17	STRAND=1	SYMBOL_SOURCE=MGI	TSL=1	APPRIS=P1	SIFT=tolerated(1)
15	1:85547820-85547820	G	ENSMUSG00000070031	ENSMUST00000162925.2	Transcript	missense_variant	257	258	86	I/M	atA/atG	rs244762664	IMPACT=MODERATE	SYMBOL=Sp140	BIOTYPE=protein_coding	EXON=4/8	STRAND=1	FLAGS=cds_start_NF	SYMBOL_SOURCE=MGI	TSL=5	SIFT=tolerated(1)
18	1:85547820-85547820	G	ENSMUSG00000070031	ENSMUST00000080204.11	Transcript	missense_variant	1003	546	182	I/M	atA/atG	rs244762664	IMPACT=MODERATE	SYMBOL=Sp140	BIOTYPE=protein_coding	EXON=6/17	STRAND=1	SYMBOL_SOURCE=MGI	TSL=1	APPRIS=P1	SIFT=tolerated(1)
18	1:85547820-85547820	G	ENSMUSG00000070031	ENSMUST00000162925.2	Transcript	missense_variant	257	258	86	I/M	atA/atG	rs244762664	IMPACT=MODERATE	SYMBOL=Sp140	BIOTYPE=protein_coding	EXON=4/8	STRAND=1	FLAGS=cds_start_NF	SYMBOL_SOURCE=MGI	TSL=5	SIFT=tolerated(1)
7	1:85547820-85547820	G	ENSMUSG00000070031	ENSMUST00000080204.11	Transcript	missense_variant	1003	546	182	I/M	atA/atG	rs244762664	IMPACT=MODERATE	SYMBOL=Sp140	BIOTYPE=protein_coding	EXON=6/17	STRAND=1	SYMBOL_SOURCE=MGI	TSL=1	APPRIS=P1	SIFT=tolerated(1)
7	1:85547820-85547820	G	ENSMUSG00000070031	ENSMUST00000162925.2	Transcript	missense_variant	257	258	86	I/M	atA/atG	rs244762664	IMPACT=MODERATE	SYMBOL=Sp140	BIOTYPE=protein_coding	EXON=4/8	STRAND=1	FLAGS=cds_start_NF	SYMBOL_SOURCE=MGI	TSL=5	SIFT=tolerated(1)
2	1:156509112-156509112	C	ENSMUSG00000033557	ENSMUST00000086153.8	Transcript	missense_variant	1443	1099	367	L/V	Ctc/Gtc	-	IMPACT=MODERATE	SYMBOL=Fam20b	BIOTYPE=protein_coding	EXON=8/8	STRAND=-1	SYMBOL_SOURCE=MGI	TSL=1	APPRIS=P1	SIFT=deleterious(0)
2	1:156509112-156509112	C	ENSMUSG00000033557	ENSMUST00000122424.8	Transcript	missense_variant	1522	1099	367	L/V	Ctc/Gtc	-	IMPACT=MODERATE	SYMBOL=Fam20b	BIOTYPE=protein_coding	EXON=9/9	STRAND=-1	SYMBOL_SOURCE=MGI	TSL=5	APPRIS=P1	SIFT=deleterious(0)
2	1:156509112-156509112	C	ENSMUSG00000033557	ENSMUST00000190878.2	Transcript	downstream_gene_variant	-	-	-	-	-	-	IMPACT=MODIFIER	SYMBOL=Fam20b	BIOTYPE=retained_intron	DISTANCE=4415	STRAND=-1	SYMBOL_SOURCE=MGI	TSL=3
2	1:156509112-156509112	C	ENSMUSG00000102961	ENSMUST00000194858.2	Transcript	downstream_gene_variant	-	-	-	-	-	-	IMPACT=MODIFIER	SYMBOL=Gm19918	BIOTYPE=TEC	DISTANCE=2598	STRAND=1	SYMBOL_SOURCE=MGI
8	1:175515652-175515652	A	ENSMUSG00000026525	ENSMUST00000027809.8	Transcript	intron_variant	-	-	-	-	-	rs228230986	IMPACT=MODIFIER	SYMBOL=Opn3	BIOTYPE=protein_coding	INTRON=1/3	STRAND=-1	SYMBOL_SOURCE=MGI	TSL=1	APPRIS=P1
8	1:175515652-175515652	A	ENSMUSG00000078185	ENSMUST00000104984.4	Transcript	missense_variant	1056	268	90	R/C	Cgc/Tgc	rs228230986	IMPACT=MODERATE	SYMBOL=Chml	BIOTYPE=protein_coding	EXON=2/2	STRAND=-1	SYMBOL_SOURCE=MGI	TSL=5	APPRIS=P1	SIFT=tolerated(0.13)
8	1:175515652-175515652	A	ENSMUSG00000078185	ENSMUST00000209720.2	Transcript	3_prime_UTR_variant	1056	-	-	-	-	rs228230986	IMPACT=MODIFIER	SYMBOL=Chml	BIOTYPE=protein_coding	EXON=2/2	STRAND=-1	SYMBOL_SOURCE=MGI	TSL=5
8	1:175515652-175515652	A	ENSMUSG00000078185	ENSMUST00000210367.2	Transcript	intron_variant	-	-	-	-	-	rs228230986	IMPACT=MODIFIER	SYMBOL=Chml	BIOTYPE=protein_coding	INTRON=2/2	STRAND=-1	SYMBOL_SOURCE=MGI	TSL=5
8	1:175515652-175515652	A	ENSMUSG00000078185	ENSMUST00000211207.2	Transcript	missense_variant	268	268	90	R/C	Cgc/Tgc	rs228230986	IMPACT=MODERATE	SYMBOL=Chml	BIOTYPE=protein_coding	EXON=1/1	STRAND=-1	SYMBOL_SOURCE=MGI	APPRIS=P1	SIFT=tolerated(0.13)
8	1:175515652-175515652	A	ENSMUSG00000078185	ENSMUST00000211489.2	Transcript	intron_variant	-	-	-	-	-	rs228230986	IMPACT=MODIFIER	SYMBOL=Chml	BIOTYPE=protein_coding	INTRON=1/1	STRAND=-1	FLAGS=cds_end_NF	SYMBOL_SOURCE=MGI	TSL=3
4	11:83391942-83391942	A	ENSMUSG00000020680	ENSMUST00000021018.11	Transcript	missense_variant,splice_region_variant	887	779	260	T/N	aCt/aAt	-	IMPACT=MODERATE	SYMBOL=Taf15	BIOTYPE=protein_coding	EXON=11/16	STRAND=1	SYMBOL_SOURCE=MGI	TSL=1	APPRIS=P1	SIFT=deleterious_low_confidence(0)
4	11:83391942-83391942	A	ENSMUSG00000020680	ENSMUST00000133170.2	Transcript	missense_variant,splice_region_variant	199	200	67	T/N	aCt/aAt	-	IMPACT=MODERATE	SYMBOL=Taf15	BIOTYPE=protein_coding	EXON=5/11	STRAND=1	FLAGS=cds_start_NF	SYMBOL_SOURCE=MGI	TSL=1	SIFT=deleterious_low_confidence(0)
10	14:44738654-44738654	G	ENSMUSG00000072145	ENSMUST00000096899.3	Transcript	missense_variant	112	52	18	I/V	Atc/Gtc	rs1133838526	IMPACT=MODERATE	SYMBOL=BC061237	BIOTYPE=protein_coding	EXON=2/5	STRAND=1	SYMBOL_SOURCE=MGI	TSL=1	APPRIS=P1	SIFT=tolerated(0.2)
10	14:44738654-44738654	G	ENSMUSG00000072145	ENSMUST00000227102.2	Transcript	intron_variant,non_coding_transcript_variant	-	-	-	-	-	rs1133838526	IMPACT=MODIFIER	SYMBOL=BC061237	BIOTYPE=protein_coding_CDS_not_defined	INTRON=1/3	STRAND=1	SYMBOL_SOURCE=MGI
10	14:44738654-44738654	G	ENSMUSG00000121409	ENSMUST00000227180.2	Transcript	intron_variant,non_coding_transcript_variant	-	-	-	-	-	rs1133838526	IMPACT=MODIFIER	BIOTYPE=lncRNA	INTRON=1/4	STRAND=-1
12	14:44738654-44738654	G	ENSMUSG00000072145	ENSMUST00000096899.3	Transcript	missense_variant	112	52	18	I/V	Atc/Gtc	rs1133838526	IMPACT=MODERATE	SYMBOL=BC061237	BIOTYPE=protein_coding	EXON=2/5	STRAND=1	SYMBOL_SOURCE=MGI	TSL=1	APPRIS=P1	SIFT=tolerated(0.2)
12	14:44738654-44738654	G	ENSMUSG00000072145	ENSMUST00000227102.2	Transcript	intron_variant,non_coding_transcript_variant	-	-	-	-	-	rs1133838526	IMPACT=MODIFIER	SYMBOL=BC061237	BIOTYPE=protein_coding_CDS_not_defined	INTRON=1/3	STRAND=1	SYMBOL_SOURCE=MGI
12	14:44738654-44738654	G	ENSMUSG00000121409	ENSMUST00000227180.2	Transcript	intron_variant,non_coding_transcript_variant	-	-	-	-	-	rs1133838526	IMPACT=MODIFIER	BIOTYPE=lncRNA	INTRON=1/4	STRAND=-1
16	14:44738654-44738654	G	ENSMUSG00000072145	ENSMUST00000096899.3	Transcript	missense_variant	112	52	18	I/V	Atc/Gtc	rs1133838526	IMPACT=MODERATE	SYMBOL=BC061237	BIOTYPE=protein_coding	EXON=2/5	STRAND=1	SYMBOL_SOURCE=MGI	TSL=1	APPRIS=P1	SIFT=tolerated(0.2)
16	14:44738654-44738654	G	ENSMUSG00000072145	ENSMUST00000227102.2	Transcript	intron_variant,non_coding_transcript_variant	-	-	-	-	-	rs1133838526	IMPACT=MODIFIER	SYMBOL=BC061237	BIOTYPE=protein_coding_CDS_not_defined	INTRON=1/3	STRAND=1	SYMBOL_SOURCE=MGI
16	14:44738654-44738654	G	ENSMUSG00000121409	ENSMUST00000227180.2	Transcript	intron_variant,non_coding_transcript_variant	-	-	-	-	-	rs1133838526	IMPACT=MODIFIER	BIOTYPE=lncRNA	INTRON=1/4	STRAND=-1
20	14:44738654-44738654	G	ENSMUSG00000072145	ENSMUST00000096899.3	Transcript	missense_variant	112	52	18	I/V	Atc/Gtc	rs1133838526	IMPACT=MODERATE	SYMBOL=BC061237	BIOTYPE=protein_coding	EXON=2/5	STRAND=1	SYMBOL_SOURCE=MGI	TSL=1	APPRIS=P1	SIFT=tolerated(0.2)
20	14:44738654-44738654	G	ENSMUSG00000072145	ENSMUST00000227102.2	Transcript	intron_variant,non_coding_transcript_variant	-	-	-	-	-	rs1133838526	IMPACT=MODIFIER	SYMBOL=BC061237	BIOTYPE=protein_coding_CDS_not_defined	INTRON=1/3	STRAND=1	SYMBOL_SOURCE=MGI
20	14:44738654-44738654	G	ENSMUSG00000121409	ENSMUST00000227180.2	Transcript	intron_variant,non_coding_transcript_variant	-	-	-	-	-	rs1133838526	IMPACT=MODIFIER	BIOTYPE=lncRNA	INTRON=1/4	STRAND=-1
5	16:18744556-18744556	G	ENSMUSG00000022702	ENSMUST00000004222.14	Transcript	missense_variant	1689	1272	424	S/R	agC/agG	-	IMPACT=MODERATE	SYMBOL=Hira	BIOTYPE=protein_coding	EXON=12/25	STRAND=1	SYMBOL_SOURCE=MGI	TSL=1	APPRIS=P1	SIFT=deleterious(0.05)
5	16:18744556-18744556	G	ENSMUSG00000022702	ENSMUST00000120532.9	Transcript	missense_variant	1413	1140	380	S/R	agC/agG	-	IMPACT=MODERATE	SYMBOL=Hira	BIOTYPE=protein_coding	EXON=12/13	STRAND=1	SYMBOL_SOURCE=MGI	TSL=1	SIFT=tolerated_low_confidence(0.11)
5	16:18744556-18744556	G	ENSMUSG00000022702	ENSMUST00000131444.2	Transcript	non_coding_transcript_exon_variant	230	-	-	-	-	-	IMPACT=MODIFIER	SYMBOL=Hira	BIOTYPE=retained_intron	EXON=1/4	STRAND=1	SYMBOL_SOURCE=MGI	TSL=3
5	16:18744556-18744556	G	ENSMUSG00000022702	ENSMUST00000140748.2	Transcript	downstream_gene_variant	-	-	-	-	-	-	IMPACT=MODIFIER	SYMBOL=Hira	BIOTYPE=protein_coding_CDS_not_defined	DISTANCE=149	STRAND=1	SYMBOL_SOURCE=MGI	TSL=3
5	16:18744556-18744556	G	ENSMUSG00000022702	ENSMUST00000153397.8	Transcript	3_prime_UTR_variant,NMD_transcript_variant	1510	-	-	-	-	-	IMPACT=MODIFIER	SYMBOL=Hira	BIOTYPE=nonsense_mediated_decay	EXON=13/16	STRAND=1	SYMBOL_SOURCE=MGI	TSL=1
6	17:74548988-74548988	T	ENSMUSG00000058704	ENSMUST00000078459.8	Transcript	missense_variant	387	349	117	G/R	Gga/Aga	-	IMPACT=MODERATE	SYMBOL=Memo1	BIOTYPE=protein_coding	EXON=5/9	STRAND=-1	SYMBOL_SOURCE=MGI	TSL=1	SIFT=deleterious(0.04)
6	17:74548988-74548988	T	ENSMUSG00000058704	ENSMUST00000232987.2	Transcript	missense_variant,NMD_transcript_variant	450	349	117	G/R	Gga/Aga	-	IMPACT=MODERATE	SYMBOL=Memo1	BIOTYPE=nonsense_mediated_decay	EXON=6/9	STRAND=-1	SYMBOL_SOURCE=MGI	SIFT=deleterious(0.02)
6	17:74548988-74548988	T	ENSMUSG00000058704	ENSMUST00000232989.2	Transcript	intron_variant	-	-	-	-	-	-	IMPACT=MODIFIER	SYMBOL=Memo1	BIOTYPE=protein_coding	INTRON=3/6	STRAND=-1	SYMBOL_SOURCE=MGI
6	17:74548988-74548988	T	ENSMUSG00000058704	ENSMUST00000233144.2	Transcript	downstream_gene_variant	-	-	-	-	-	-	IMPACT=MODIFIER	SYMBOL=Memo1	BIOTYPE=protein_coding	DISTANCE=2985	STRAND=-1	FLAGS=cds_end_NF	SYMBOL_SOURCE=MGI
6	17:74548988-74548988	T	ENSMUSG00000058704	ENSMUST00000233176.2	Transcript	missense_variant,NMD_transcript_variant	283	236	79	R/K	aGg/aAg	-	IMPACT=MODERATE	SYMBOL=Memo1	BIOTYPE=nonsense_mediated_decay	EXON=4/6	STRAND=-1	SYMBOL_SOURCE=MGI	SIFT=tolerated_low_confidence(1)
6	17:74548988-74548988	T	ENSMUSG00000058704	ENSMUST00000233422.2	Transcript	non_coding_transcript_exon_variant	366	-	-	-	-	-	IMPACT=MODIFIER	SYMBOL=Memo1	BIOTYPE=protein_coding_CDS_not_defined	EXON=4/8	STRAND=-1	SYMBOL_SOURCE=MGI
6	17:74548988-74548988	T	ENSMUSG00000058704	ENSMUST00000233514.3	Transcript	missense_variant	460	349	117	G/R	Gga/Aga	-	IMPACT=MODERATE	SYMBOL=Memo1	BIOTYPE=protein_coding	EXON=5/9	STRAND=-1	SYMBOL_SOURCE=MGI	APPRIS=P1	SIFT=deleterious(0.03)
21	18:37278106-37278106	T	ENSMUSG00000103255	ENSMUST00000007584.4	Transcript	intron_variant	-	-	-	-	-	-	IMPACT=MODIFIER	SYMBOL=Pcdhac1	BIOTYPE=protein_coding	INTRON=1/3	STRAND=1	SYMBOL_SOURCE=MGI	TSL=1	APPRIS=P1
21	18:37278106-37278106	T	ENSMUSG00000102697	ENSMUST00000047479.3	Transcript	missense_variant	1551	1085	362	P/L	cCa/cTa	-	IMPACT=MODERATE	SYMBOL=Pcdhac2	BIOTYPE=protein_coding	EXON=1/4	STRAND=1	SYMBOL_SOURCE=MGI	TSL=1	APPRIS=P1	SIFT=deleterious(0)
21	18:37278106-37278106	T	ENSMUSG00000103310	ENSMUST00000047614.4	Transcript	intron_variant	-	-	-	-	-	-	IMPACT=MODIFIER	SYMBOL=Pcdha12	BIOTYPE=protein_coding	INTRON=1/3	STRAND=1	SYMBOL_SOURCE=MGI	TSL=1	APPRIS=P1
21	18:37278106-37278106	T	ENSMUSG00000103442	ENSMUST00000070797.7	Transcript	intron_variant	-	-	-	-	-	-	IMPACT=MODIFIER	SYMBOL=Pcdha1	BIOTYPE=protein_coding	INTRON=1/3	STRAND=1	SYMBOL_SOURCE=MGI	TSL=1	APPRIS=P1
21	18:37278106-37278106	T	ENSMUSG00000102206	ENSMUST00000115657.10	Transcript	intron_variant	-	-	-	-	-	-	IMPACT=MODIFIER	SYMBOL=Pcdha11	BIOTYPE=protein_coding	INTRON=1/3	STRAND=1	SYMBOL_SOURCE=MGI	TSL=1	APPRIS=P1
21	18:37278106-37278106	T	ENSMUSG00000007440	ENSMUST00000115658.6	Transcript	intron_variant	-	-	-	-	-	-	IMPACT=MODIFIER	SYMBOL=Pcdha10	BIOTYPE=protein_coding	INTRON=1/3	STRAND=1	SYMBOL_SOURCE=MGI	TSL=1	APPRIS=P1
21	18:37278106-37278106	T	ENSMUSG00000103770	ENSMUST00000115659.6	Transcript	intron_variant	-	-	-	-	-	-	IMPACT=MODIFIER	SYMBOL=Pcdha9	BIOTYPE=protein_coding	INTRON=1/3	STRAND=1	SYMBOL_SOURCE=MGI	TSL=1	APPRIS=P1
21	18:37278106-37278106	T	ENSMUSG00000104148	ENSMUST00000115662.9	Transcript	intron_variant	-	-	-	-	-	-	IMPACT=MODIFIER	SYMBOL=Pcdha2	BIOTYPE=protein_coding	INTRON=1/3	STRAND=1	SYMBOL_SOURCE=MGI	TSL=1	APPRIS=P1
21	18:37278106-37278106	T	ENSMUSG00000103092	ENSMUST00000192168.2	Transcript	intron_variant	-	-	-	-	-	-	IMPACT=MODIFIER	SYMBOL=Pcdha5	BIOTYPE=protein_coding	INTRON=1/3	STRAND=1	SYMBOL_SOURCE=MGI	TSL=1	APPRIS=P1
21	18:37278106-37278106	T	ENSMUSG00000104252	ENSMUST00000192295.2	Transcript	intron_variant	-	-	-	-	-	-	IMPACT=MODIFIER	SYMBOL=Pcdha4	BIOTYPE=protein_coding	INTRON=1/4	STRAND=1	SYMBOL_SOURCE=MGI	TSL=1
21	18:37278106-37278106	T	ENSMUSG00000102206	ENSMUST00000192447.6	Transcript	intron_variant	-	-	-	-	-	-	IMPACT=MODIFIER	SYMBOL=Pcdha11	BIOTYPE=protein_coding	INTRON=1/4	STRAND=1	SYMBOL_SOURCE=MGI	TSL=1
21	18:37278106-37278106	T	ENSMUSG00000102312	ENSMUST00000192503.2	Transcript	intron_variant	-	-	-	-	-	-	IMPACT=MODIFIER	SYMBOL=Pcdha3	BIOTYPE=protein_coding	INTRON=1/3	STRAND=1	SYMBOL_SOURCE=MGI	TSL=1	APPRIS=P1
21	18:37278106-37278106	T	ENSMUSG00000104252	ENSMUST00000192512.6	Transcript	intron_variant	-	-	-	-	-	-	IMPACT=MODIFIER	SYMBOL=Pcdha4	BIOTYPE=protein_coding	INTRON=1/3	STRAND=1	SYMBOL_SOURCE=MGI	TSL=1	APPRIS=P1
21	18:37278106-37278106	T	ENSMUSG00000104318	ENSMUST00000192631.2	Transcript	intron_variant	-	-	-	-	-	-	IMPACT=MODIFIER	SYMBOL=Pcdha7	BIOTYPE=protein_coding	INTRON=1/3	STRAND=1	SYMBOL_SOURCE=MGI	TSL=1	APPRIS=P1
21	18:37278106-37278106	T	ENSMUSG00000103707	ENSMUST00000193389.2	Transcript	intron_variant	-	-	-	-	-	-	IMPACT=MODIFIER	SYMBOL=Pcdha6	BIOTYPE=protein_coding	INTRON=1/4	STRAND=1	SYMBOL_SOURCE=MGI	TSL=1
21	18:37278106-37278106	T	ENSMUSG00000103707	ENSMUST00000193777.6	Transcript	intron_variant	-	-	-	-	-	-	IMPACT=MODIFIER	SYMBOL=Pcdha6	BIOTYPE=protein_coding	INTRON=1/3	STRAND=1	SYMBOL_SOURCE=MGI	TSL=1	APPRIS=P1
21	18:37278106-37278106	T	ENSMUSG00000103442	ENSMUST00000193839.6	Transcript	intron_variant	-	-	-	-	-	-	IMPACT=MODIFIER	SYMBOL=Pcdha1	BIOTYPE=protein_coding	INTRON=1/4	STRAND=1	SYMBOL_SOURCE=MGI	TSL=1
21	18:37278106-37278106	T	ENSMUSG00000102206	ENSMUST00000193856.2	Transcript	intron_variant	-	-	-	-	-	-	IMPACT=MODIFIER	SYMBOL=Pcdha11	BIOTYPE=protein_coding	INTRON=1/3	STRAND=1	FLAGS=cds_start_NF,cds_end_NF	SYMBOL_SOURCE=MGI	TSL=3
21	18:37278106-37278106	T	ENSMUSG00000103800	ENSMUST00000194038.2	Transcript	intron_variant	-	-	-	-	-	-	IMPACT=MODIFIER	SYMBOL=Pcdha8	BIOTYPE=protein_coding	INTRON=1/3	STRAND=1	SYMBOL_SOURCE=MGI	TSL=1	APPRIS=P1
21	18:37278106-37278106	T	ENSMUSG00000102206	ENSMUST00000194691.2	Transcript	intron_variant,non_coding_transcript_variant	-	-	-	-	-	-	IMPACT=MODIFIER	SYMBOL=Pcdha11	BIOTYPE=retained_intron	INTRON=1/2	STRAND=1	SYMBOL_SOURCE=MGI	TSL=2
21	18:37278106-37278106	T	ENSMUSG00000103707	ENSMUST00000194751.2	Transcript	intron_variant,NMD_transcript_variant	-	-	-	-	-	-	IMPACT=MODIFIER	SYMBOL=Pcdha6	BIOTYPE=nonsense_mediated_decay	INTRON=2/5	STRAND=1	SYMBOL_SOURCE=MGI	TSL=1
21	18:37278106-37278106	T	ENSMUSG00000104148	ENSMUST00000195590.2	Transcript	intron_variant	-	-	-	-	-	-	IMPACT=MODIFIER	SYMBOL=Pcdha2	BIOTYPE=protein_coding	INTRON=1/4	STRAND=1	SYMBOL_SOURCE=MGI	TSL=1
21	18:37278106-37278106	T	-	ENSMUSR00000375520	RegulatoryFeature	regulatory_region_variant	-	-	-	-	-	-	IMPACT=MODIFIER	BIOTYPE=promoter
17	19:56332461-56332461	C	ENSMUSG00000049134	ENSMUST00000040711.15	Transcript	missense_variant	3327	3169	1057	T/A	Acc/Gcc	-	IMPACT=MODERATE	SYMBOL=Nrap	BIOTYPE=protein_coding	EXON=28/41	STRAND=-1	SYMBOL_SOURCE=MGI	TSL=1	SIFT=tolerated(1)
17	19:56332461-56332461	C	ENSMUSG00000049134	ENSMUST00000073536.13	Transcript	missense_variant	3434	3274	1092	T/A	Acc/Gcc	-	IMPACT=MODERATE	SYMBOL=Nrap	BIOTYPE=protein_coding	EXON=29/42	STRAND=-1	SYMBOL_SOURCE=MGI	TSL=1	APPRIS=P1	SIFT=tolerated(1)
17	19:56332461-56332461	C	ENSMUSG00000049134	ENSMUST00000095947.11	Transcript	missense_variant	3232	2923	975	T/A	Acc/Gcc	-	IMPACT=MODERATE	SYMBOL=Nrap	BIOTYPE=protein_coding	EXON=27/40	STRAND=-1	SYMBOL_SOURCE=MGI	TSL=5	SIFT=tolerated(1)
17	19:56332461-56332461	C	ENSMUSG00000049134	ENSMUST00000166203.2	Transcript	missense_variant	3166	3166	1056	T/A	Acc/Gcc	-	IMPACT=MODERATE	SYMBOL=Nrap	BIOTYPE=protein_coding	EXON=28/41	STRAND=-1	SYMBOL_SOURCE=MGI	TSL=5	SIFT=tolerated(1)
17	19:56332461-56332461	C	ENSMUSG00000049134	ENSMUST00000167239.8	Transcript	missense_variant	3303	3169	1057	T/A	Acc/Gcc	-	IMPACT=MODERATE	SYMBOL=Nrap	BIOTYPE=protein_coding	EXON=28/37	STRAND=-1	SYMBOL_SOURCE=MGI	TSL=5	SIFT=tolerated(1)
17	19:56332461-56332461	C	ENSMUSG00000049134	ENSMUST00000169099.8	Transcript	intron_variant,NMD_transcript_variant	-	-	-	-	-	-	IMPACT=MODIFIER	SYMBOL=Nrap	BIOTYPE=nonsense_mediated_decay	INTRON=14/20	STRAND=-1	FLAGS=cds_start_NF	SYMBOL_SOURCE=MGI	TSL=5
13	5:96700663-96700663	A	ENSMUSG00000034687	ENSMUST00000036019.5	Transcript	missense_variant,splice_region_variant	1540	682	228	E/K	Gag/Aag	-	IMPACT=MODERATE	SYMBOL=Fras1	BIOTYPE=protein_coding	EXON=7/74	STRAND=1	SYMBOL_SOURCE=MGI	TSL=1	APPRIS=P1	SIFT=tolerated_low_confidence(0.31)
19	5:96700663-96700663	A	ENSMUSG00000034687	ENSMUST00000036019.5	Transcript	missense_variant,splice_region_variant	1540	682	228	E/K	Gag/Aag	-	IMPACT=MODERATE	SYMBOL=Fras1	BIOTYPE=protein_coding	EXON=7/74	STRAND=1	SYMBOL_SOURCE=MGI	TSL=1	APPRIS=P1	SIFT=tolerated_low_confidence(0.31)
9	5:96700663-96700663	A	ENSMUSG00000034687	ENSMUST00000036019.5	Transcript	missense_variant,splice_region_variant	1540	682	228	E/K	Gag/Aag	-	IMPACT=MODERATE	SYMBOL=Fras1	BIOTYPE=protein_coding	EXON=7/74	STRAND=1	SYMBOL_SOURCE=MGI	TSL=1	APPRIS=P1	SIFT=tolerated_low_confidence(0.31)
3	6:23969241-23969241	C	ENSMUSG00000043865	ENSMUST00000062463.4	Transcript	missense_variant	819	819	273	I/M	atT/atG	-	IMPACT=MODERATE	SYMBOL=Tas2r118	BIOTYPE=protein_coding	EXON=1/1	STRAND=-1	SYMBOL_SOURCE=MGI	APPRIS=P1	SIFT=tolerated(0.07)
Summary
Impact	n
High	0	The variant is assumed to have high (disruptive) impact in the protein, probably causing protein truncation, loss of function or triggering nonsense mediated decay
Moderate	38	A non-disruptive variant that might change protein effectiveness
Modifier	44	Usually non-coding variants or variants affecting non-coding genes, where predictions are difficult or there is no evidence of impact
Low	0	A variant that is assumed to be mostly harmless or unlikely to change protein behaviour
