# Supplementary material for: Caloric restriction leads to druggable LSD1-dependent cancer stem cells expansion
Source: Nat Commun. 2024 Jan 27;15:828. doi: 10.1038/s41467-023-44348-y (PMC10821871; doi:10.1038/s41467-023-44348-y)
Supplement: Supplementary file 5 — Supplementary Data 2 [file 41467_2023_44348_MOESM5_ESM.xlsx]

## Sheet: Sheet1
PDX	Site of metastasis	Subtype	Prior treatment	Driver mutations	Notes
SBC1	Lung	Triple-negative	AC (adriamycine+cyclophosphamide); LHRH analogue+tamoxifen	TP53	triple-negative metastasis of a ER+ primitive
SBC2	Lung	Triple-negative	AC (adriamycine+cyclophosphamide); LHRH analogue+tamoxifen; Letrozole; ViFuP (Vinorelbine+fluorouracil+cisplatin)	TP53, PIK3CB	triple-negative metastasis of a ER+ primitive
SBC7	Liver	Triple-negative	BEXE (Bevacizumab+capecitabine+cyclophosphamide+erlotinib)	TP53, PIK3CA (p.M1043I; p.V344E)
