# Supplementary material for: Caloric restriction leads to druggable LSD1-dependent cancer stem cells expansion
Source: Nat Commun. 2024 Jan 27;15:828. doi: 10.1038/s41467-023-44348-y (PMC10821871; doi:10.1038/s41467-023-44348-y)
Supplement: Supplementary file 7 — Source Data [file 41467_2023_44348_MOESM7_ESM.xlsx]

## Sheet: Fig1a
Days	SD	SDCR	CR_after inj	CR
40	1
41	1
41	1
42	1
78		1
84		1
89		1
95				1
98				1
122				1
48	1
50	1
52	1
52	1
56	1
67				1
91				1
126				1
120				1
147				1
51	1
52	1
57	1
59	1
77			1
81			1
88			1
91			1
101			1
102			1
133			1
36	1
59	1
59	1
64	1
69	1
83		1
97		1
102		1
119		1
150		1

## Sheet: Fig1b
Weeks	SD			CR
2	0.175	0.93	0.247	0.177	0.339	0.181
4	2.41	1.88	4.6	1.44	0.959	2.77
6	25	18	35	2	2.3	3
7				29.3	6.29	49.5
8				39.4	6.48	57.3
9				72	19.2
10					33.8

## Sheet: Fig1c
		SD					CR
	Week 4	72.7	51.9	62.3			0.2	14.3	1.7	0.63	0.1	4.4
	Week 6	94.9	91.5	92.8	91.8	94.4	28.3	68.6	91	2.3	84.6	82.1	68

## Sheet: Fig1d
		SD					CR
	Week 4	46	37.9	35.3			0.02	0.29	0.23	0.03	0.68	0.4
	Week 6	88.7	87.8	93.4	97.9	81.7	0.3	7.1	50	79.8	93.4	74.7	91.9

## Sheet: Fig1e
			G0				G1				G2/M
	Week 4	SD	5.5	4.08	8.58	6.55	58.7	59.4	70.7	59.1	34.3	35.2	18.7	35
		CR	16	6.95	15.6	28.5	61	56.4	46.4	63.2	21.7	36.2	36.8	8.11
	Week 6	SD	28.2	28.4	28.2	23.7	54.9	48.2	57.9	59	15.8	22	13.1	16.4
		CR	35.2	18.6	28.3		48.5	61.4	51.8		15.1	19	18.1

## Sheet: Fig1g
	SD	CR
	1.08	2.43
	0.79	2.22
	1.21	3.01
	1.22	2.84
	1.14	2.22

## Sheet: Fig1h
	SD	CR
	0.1	0.36
	0.056	0.32
	0.12	0.34
	0.074

## Sheet: Fig2b
NAME	NES	FDR q-val
INTERFERON_GAMMA_RESPONSE	-2.08117	0
INTERFERON_ALPHA_RESPONSE	-2.06552	0
MYC_TARGETS_V1	-1.8344	0.00172575
MTORC1_SIGNALING	-1.82434	0.00129431
CHOLESTEROL_HOMEOSTASIS	-1.72466	0.0070318
HYPOXIA	-1.66047	0.0134464
INFLAMMATORY_RESPONSE	-1.55814	0.0420515
MYC_TARGETS_V2	-1.55732	0.0375754
BILE_ACID_METABOLISM	-1.51638	0.0515047
TNFA_SIGNALING_VIA_NFKB	-1.50464	0.0509521
ANGIOGENESIS	-1.47297	0.0629515
PROTEIN_SECRETION	-1.46357	0.0643345
ANDROGEN_RESPONSE	-1.43021	0.0829502
MYOGENESIS	1.18447	0.242636
COAGULATION	1.20206	0.154135
MITOTIC_SPINDLE	1.23464	0.249007
COMPLEMENT	1.37891	0.119517
REACTIVE_OXYGEN_SPECIES_PATHWAY	1.42405	0.113254
APICAL_JUNCTION	1.48659	0.1197
HEME_METABOLISM	1.52826	0.183409

## Sheet: Fig2d
Gene	logFC	Pvalue	FDR
Irf5	0.566872549	0.010678165	0.15384953
Trim21	-0.047903653	0.696337495	1
Stat2	-0.07409013	0.58816288	1
Ifit3	-0.149495243	0.704242823	1
Samd9l	-0.205535091	0.447053955	1
Sp110	-0.217051327	0.140432703	0.774946548
Irf9	-0.462574031	0.033264752	0.327977314
Stat1	-0.483489244	0.032343793	0.32532419
Isg20	-0.565287077	0.007280144	0.116725156
Ifitm1	-0.581150743	0.117498065	0.714739265
Ifit2	-0.60114703	0.000875716	0.021782399
Irf1	-0.631298357	0.009417997	0.14074379
Rsad2	-0.730498109	0.001450671	0.03290806
Irf8	-0.83056253	0.004701802	0.084445231
Ube2l6	-0.89631308	0.001151283	0.027360176
Irf7	-0.917040655	0.001323956	0.030445803
Tnfsf10	-0.929696849	0.001877608	0.040479025
Parp14	-1.017568258	6.30041E-05	0.002521886
Parp12	-1.165215412	3.99372E-07	2.93657E-05
Pdcd1lg2	-1.541193791	0.154231482	0.810449228
Isg15	-1.548897774	4.64794E-10	6.48941E-08
Usp18	-1.722811034	2.89591E-06	0.000167702
Mx1	-2.313448282	0.000180954	0.005918266
Ifit1	-2.403971249	6.80006E-07	4.74936E-05
Mx2	-3.356588873	5.93828E-09	6.61081E-07
Rtp4	-3.91544327	1.83629E-08	1.82509E-06
H2-T23	-0.548868442	0.001085733	0.025960195
H2-D1	-0.659899895	0.000235631	0.007359464
B2m	-1.057126034	1.63375E-06	0.000101648
H2-K1	-1.069545726	4.18672E-06	0.000234937
H2-M3	-1.085887889	7.36021E-08	6.27786E-06
H2-T22	-1.285620489	1.45227E-06	9.20661E-05
Cxcl10	-1.95021685	2.14459E-12	5.23995E-10
H2-Q5	-2.221317357	3.6545E-12	8.40391E-10
Tarbp2/TRBP	0.074554619	0.622196965	1
Ddx58/Rig1	-0.410760647	0.006313782	0.104958232
Eif2ak2/PKR	-0.463630319	0.010078518	0.148214246
Ifih1/Mda5	-0.601831647	0.000275003	0.008420981
Dhx58/Lgp2	-0.671693385	2.59493E-05	0.001166028
Oasl1	-1.410186808	1.53477E-06	9.62527E-05
Oas3	-1.516397299	4.05869E-07	2.97502E-05
Oas2	-1.793329338	1.14367E-11	2.31259E-09
Oas1a	-3.013965232	6.30672E-23	5.91721E-20
Oasl2	-3.280584204	3.10442E-06	0.000178037
Oas1g	-4.708204049	1.02523E-08	1.08813E-06

## Sheet: Fig3b
Days after injection	SD	SD+ LSD1i	CR	CR+ LSD1i
21
21
28	1
39
40
43	1
51	1
51
51
54
54
63	1
73		1
75			1
80
81			1
81
81
82		1
84
87		1
91			1
94			1
96
101
105
130			1
130
136
187		0				Mice killed and BMNC transplanted in secondary RAG1-/- mice
187				0		Mice killed and BMNC transplanted in secondary RAG1-/- mice
300		0				Mice killed and BMNC transplanted in secondary RAG1-/- mice
300				0		Mice killed and BMNC transplanted in secondary RAG1-/- mice
300				0		Mice killed and BMNC transplanted in secondary RAG1-/- mice
300				0		Mice killed and BMNC transplanted in secondary RAG1-/- mice
300				0		Mice killed and BMNC transplanted in secondary RAG1-/- mice
48	1
51	1
62			1
83			1
141			1
201				1
520				0
520				0
520				0

[truncated: 56 more sheets: Fig3c, Fig3d, Fig3e, Fig3f, Fig3g, Fig3h, Fig4b, Fig4c, Fig5a, Fig5b, Fig5c, Fig5d, Fig5e, Fig5f, Fig 5g, Fig5h, Fig5i, Fig5j, Fig5k, Fig5l …]
